# Supplementary material for: Reducing Antigenicity and Improving Antioxidant Capacity of β-Lactoglobulin through Covalent Interaction with Six Flavonoids
Source: Foods. 2023 Jul 31;12(15):2913. doi: 10.3390/foods12152913 (PMC10418627; doi:10.3390/foods12152913)
Supplement: Supplementary file 1 [file foods-12-02913-s001.zip]

Archive with 1 entries (1 files):
- foods-2496468-supplementary.pdf
